# Supplementary material for: The Effects of Time-Restricted Eating on Metabolism and Gut Microbiota: A Real-Life Study
Source: Nutrients. 2022 Jun 21;14(13):2569. doi: 10.3390/nu14132569 (PMC9267969; doi:10.3390/nu14132569)
Supplement: Supplementary file 1 [file nutrients-14-02569-s001.zip]

Archive with 3 entries (3 files):
- Figure S1.tif
- Figure S2.tif
- Supplementary Table S1.pdf
